# Supplementary material for: The Experimental Infection of Goats with Small Ruminant Morbillivirus Originated from Barbary Sheep
Source: Pathogens. 2022 Aug 30;11(9):991. doi: 10.3390/pathogens11090991 (PMC9502496; doi:10.3390/pathogens11090991)
Supplement: Supplementary file 1 [file pathogens-11-00991-s001.zip]

Archive with 1 entries (1 files):
- pathogens-1872500-supplementary.pdf
